# Supplementary material for: Phycocyanobilin Binding and Specific Amino Acid Residues Near The Chromophore Contribute To Orange Light Perception By The Dualchrome Phytochrome Region
Source: Plant Cell Physiol. 2024 Jul 10;66(2):193–203. doi: 10.1093/pcp/pcae077 (PMC11879098; doi:10.1093/pcp/pcae077)
Supplement: pcae077_Supp [file pcae077_supp.zip]

Archive with 1 entries (1 files):
- suppl_data/pcp-2024-e-00080-File007.pdf
